# Supplementary material for: cAMP-mediated upregulation of HCN channels in VTA dopamine neurons promotes cocaine reinforcement
Source: Mol Psychiatry. 2023 Oct 16;28(9):3930–42. doi: 10.1038/s41380-023-02290-x (PMC10730389; doi:10.1038/s41380-023-02290-x)
Supplement: Supplementary file 3 — Source data for figures and supplementary figures [file 41380_2023_2290_MOESM3_ESM.xlsx]

## Sheet: Figure 1
Figure 1
Panel E						Panel E							Panel F						Panel F
Left						Right							Left						Right
	Hcn1	Hcn2	Hcn3	Hcn4			Hcn1	Hcn2	Hcn3	Hcn4			Hcn1	Hcn2	Hcn3	Hcn4			Hcn1	Hcn2	Hcn3	Hcn4
	15.5797	18.1416	93.7985	45.946			2	1.3	66.7	21.2			71.5909	79.452	90.5882	74.4186			30.6	33.7	36.9	21.2
	10.6522	2.44898	97.3684	51.773			0.5	0.6	58.6	23.5			70.6897	94.4444	97.3913	85.7143			45.2	45.2	28.5	23.5
	7.54098	12.4545	98.2394	56.0976			1.2	0.5	72.9	16.5			69.8795	91.0448	86.8421	71.6216			54.3	39.8	52.9	36.5
	1.38889	22.5	95.4023	43.0279			0.3	0.4	38.3	14.3			88.1356	81.6901	91.6667	87.2093			52.1	49.1	28.3	14.3
	4.6595	10.1818	96.3563	53.6424			0.5	1.1	44.2	20.6			55.5556	90.8046	94.0298	82.5243			38.4	57.9	34.2	10.5
	7.02703	14.0152	95.6811	77.4603			0.8	0.2	55.1	27.5			76.8421	84.5361	95.1613	85.5769			36.1	25.9	45.1	24.2
	14.0845	16.5049	98.3498	38.1443			1.1	0.5	61.3	15.9			64.6465	93.421	92.3913	89.3333			29.7	41.2	31.2	25.8
	13.1455	8.05369	97.8328	37.5			0.2	0.4	60.3	18.3			56.9231	86.8852	92.5234	72.8814			22.5	37.5	41.2	17.8
		15.7576	95.1691	26.2411			0.1	0.2	32.7	20.1				82.9268	85.2273	70.8333			41.6	42.1	42.5	30.1
		6.93642	93.956	39.8734										84.8485	93.0818	84.4444				27.9
		7.1123	97.2318	41.0526										68.5714	98.1818	85.4167
			96.3303	45.977											98.1061	84.6154
			97.9424												95.4128
			87.5622												96.7391

## Sheet: Figure 2
Figure 2
Panel B							Panel C				Panel D				Panel E				Panel F							Panel G				Panel H							Panel I				Panel J							Panle K
							Ih Amplitude				Cm				Ih Density											V1/2				DA Neuron							DA Neuron V1/2				GABA neuron							GABA neuron V1/2
	Holding potential	DA neuron		GABA neuron				DA	GABA			DA	GABA			DA	GABA			Holding potential	DA neuron		GABA neuron				DA	GABA			Holding potential	Control		cAMP ↑				Control	cAMP ↑			Holding potential	Control		cAMP ↑				Control
		Mean	SEM	Mean	SEM			51.8591	18.2495			50	38.43			1.03718	0.47488				Mean	SEM	Mean	SEM			-88.1641	-98.0078				Mean	SEM	Mean	SEM			-94.4531	-85.1562				Mean	SEM	Mean	SEM			-94.4531
	-60	-7.93988	0.94643	-14.7752	1.63261			380.417	30.6396			40.19	46.65			9.46546	0.6568			-60	0	0	0	0			-93.0859	-104.023			-60	0	0	0	0			-85.7031	-81.6016			-60	0	0	0	0			-87.0703
	-70	-9.07847	1.83029	-23.2591	4.06972			240.193	38.0249			45.97	27			5.225	1.40833			-70	0.09309	0.01614	0.1348	0.0277			-92.5391	-91.7188			-70	0.09033	0.03415	0.17536	0.02518			-90.8984	-87.6172			-70	0.08109	0.01234	0.23883	0.03976			-94.7266
	-80	-22.7235	5.56638	-48.7414	14.0079			71.1496	50.9033			48.5	51.66			1.467	0.98535			-80	0.23989	0.02755	0.33209	0.05938			-90.8984	-83.7891			-80	0.21885	0.05226	0.38176	0.03169			-92.5391	-88.7109			-80	0.24906	0.03077	0.39252	0.04325			-88.7109
	-90	-56.3079	13.3135	-84.313	24.5618			224.84	62.3169			48.2	47.21			4.66473	1.31999			-90	0.4538	0.03065	0.52058	0.04753			-104.844	-86.7969			-90	0.43777	0.05735	0.6164	0.01752			-93.0859	-88.1641			-90	0.48899	0.0313	0.61052	0.03717			-99.1016
	-100	-106.427	23.5016	-121.854	34.0493			241.058	157.776			61.49	60.82			3.92028	2.59414			-100	0.66033	0.02731	0.68966	0.04037			-101.836	-90.625			-100	0.67927	0.04818	0.78055	0.01273			-94.7266	-86.25			-100	0.68742	0.03408	0.82876	0.04344			-91.9922
	-110	-162.966	32.8405	-158.828	40.9459			95.161	234.802			47.34	42			2.01016	5.59053			-110	0.823	0.02052	0.79965	0.0311			-101.016	-76.1328			-110	0.81217	0.02445	0.90039	0.00726			-88.7109	-82.6953			-110	0.83031	0.02565	0.87764	0.03928			-92.5391
	-120	-203.932	40.2793	-186.861	46.39			55.9315	250.183			56.79	42			0.98488	5.95674			-120	0.91331	0.00852	0.89111	0.02057			-98.2812	-78.5938			-120	0.92573	0.00685	0.95774	0.00788							-120	0.92685	0.01584	0.96882	0.02318			-86.5234
	-130	-258.919	48.5675	-224.825	51.5886			261.593	314.697			43.36	60			6.03304	5.24495			-130	1	0	1	0			-91.9922	-94.7266			-130	1	0	1	0							-130	1	0	1	0
								459.265	310.791			45.69	47.81			10.0518	6.50054										-85.7031	-99.6484
								265.674	378.54			36.15	49			7.34921	7.72531										-88.4375	-85.9766
								359.076	575.806			52.59	45			6.82784	12.7957										-89.5312	-90.625
								172.575	500			39.17	45			4.40579	11.1111										-89.2578	-92.5391
								62.3546				34.85				1.78923											-87.6172
								937.123				61.17				15.32											-91.9922
								244.328				58.16				4.20096											-89.5312
								234.639				44.67				5.25271											-88.7109
								303.305				39.36				7.70593											-94.7266
[truncated: 1 more columns]

## Sheet: Figure 3
Figure 3
Panel A							Panel B				Panel C							Panel D					Panel F
Normalized Ih tail							V1/2				Normalized Ih tail							V1/2					% D2+ neuron
		Control		Cocaine				Control	Cocaine				Control + Sulpiride		Cocaine + Sulpiride				Control	Cocaine				DA neuron	GABA neuron
		mean	SEM	mean	SEM			-92.8125	-95.2734				mean	SEM	mean	SEM			-88.1641	-92.8125				98.3193	6.38298
	-60	0	0	0	0			-93.6328	-102.93			-60	0	0	0	0			-91.1719	-90.625				100	4.25532
	-70	0.10942	0.00661	0.06275	0.01565			-87.8906	-93.3594			-70	0.08444	0.02248	0.08694	0.01097			-92.2656	-88.4375				99.1228	7.35294
	-80	0.27169	0.01177	0.17014	0.02267			-93.9062	-98.2812			-80	0.26531	0.03526	0.24021	0.02407			-91.4453	-98.8281				100	6.25
	-90	0.4703	0.00953	0.36167	0.03219			-91.9922	-96.3672			-90	0.49651	0.03183	0.46403	0.02462			-91.9922	-91.7188				97.037	13.7931
	-100	0.65742	0.00387	0.5533	0.03264			-91.1719	-97.7344			-100	0.68055	0.01037	0.66125	0.02975			-94.4531	-92.2656				97.4874	15.0943
	-110	0.80607	0.00496	0.76048	0.01037			-92.5391	-96.6406			-110	0.81422	0.00737	0.83861	0.03884								99.4253	15.7895
	-120	0.91162	0.00405	0.89903	0.00605							-120	0.91906	0.00984	0.91094	0.01079								100	18.1818
	-130	1	0	1	0							-130	1	0	1	0								99.6183	9.09091

## Sheet: Figure 4
																																														Figure 4
Panel C									Panel D					Panel E					Panel F					Panel G									Panel H					Panel I								Panel J
Ih (pA)									Ih amplitude					Cm					Ih density					Normalized Ih tail									V1/2					EPSP5/EPSP1								Ih
	Holding potential	Yoked Saline (YS)		SA cocaine (SA-C)		Yoked Cocaine (YC)				YS	SA-C	YC			YS	SA-C	YC			YS	SA-C	YC			Holding potential	Yoked Saline (YS)		SA cocaine (SA-C)		Yoked Cocaine (YC)				YS	SA-C	YC			Yoked Saline (YS)		SA cocaine (SA-C)		Yoked Cocaine (YC)				Holding potential	Yoked Saline (YS)
		Mean	SEM	Mean	SEM	Mean	SEM			229.126	518.372	459.534			6.3382	8.58515	7.60817			36.15	60.38	60.4				Mean	SEM	Mean	SEM	Mean	SEM			-93.0859	-88.1641	-84.6094			--	+ZD7288	--	+ZD7289	--	+ZD7290				Mean	SEM
	-60	-13.5411	1.60154	-17.4154	1.54224	-15.7776	2.32634			267.578	205.811	624.39			5.088	4.51438	13.4945			52.59	45.59	46.27			-60	0	0	0	0	0	0			-92.5391	-91.7188	-84.0625			1.43596	1.85467	1.03542	1.76828	1.18543	2.47814			-60	-18.1152	1.86527
	-70	-13.7983	2.52915	-24.8372	3.86061	-25.9443	3.72792			247.864	312.134	570.984			7.69237	8.6752	12.3403			81.17	35.98	46.27			-70	0.09873	0.01468	0.13114	0.01716	0.16489	0.0233			-90.8984	-87.0703	-92.2656			1.55421	2.01245	0.98561	3.33457	0.89563	1.85763			-70	-29.5044	4.27178
	-80	-31.3764	6.4359	-70.1986	7.93404	-58.415	8.74993			570.984	421.448	371.033			9.83438	8.2848	9.00128			58.06	50.87	41.22			-80	0.2623	0.02178	0.31434	0.02306	0.32512	0.02325			-85.9766	-91.4453	-90.3516			1.28413	1.79135	1.01479	2.79824	1.33413	3.12128			-80	-62.437	11.3291
	-90	-70.8575	11.1748	-166.044	19.6981	-125.436	14.565			241.882	638.55	329.346			5.43922	9.99608	13.0228			44.47	63.88	25.29			-90	0.47114	0.01827	0.55501	0.01726	0.54304	0.02451			-92.8125	-87.8906	-92.2656			1.13109	1.52189	0.78183	2.09514	1.2183	2.56126			-90	-111.654	19.9299
	-100	-119.005	16.335	-252.311	26.0696	-231.755	35.7505			398.193	432.251	394.409			9.90777	8.70771	10.3737			40.19	49.64	38.02			-100	0.6715	0.01959	0.72797	0.01673	0.76733	0.03417			-92.5391	-81.6016	-90.0781			1.3153	2.07639	1.2751	2.5955	1.45697	2.15227			-100	-168.603	26.1339
	-110	-179.077	21.1943	-336.78	33.1719	-276.066	23.6224			250.244	390.259	408.508			5.44364	6.40609	7.49556			45.97	60.92	54.5			-110	0.81669	0.02112	0.85986	0.01643	0.84532	0.02097			-98.2812	-90.3516	-84.8828			1.58007	1.68198	0.91413	2.32128	0.91413	1.52189			-110	-213.034	29.2337
	-120	-227.927	25.8005	-389.465	36.267	-349.627	30.6462			226.624	726.562	383.057			2.898	9.43588	6.20335			78.2	77	61.75			-120	0.9298	0.00919	0.94361	0.01094	0.94766	0.01475			-91.9922	-92.8125	-87.6172			1.61154	2.42813	1.42322	3.69289	1.11255	2.79135			-120	-242.204	32.8718
	-130	-281.677	32.4562	-449.272	39.3028	-412.994	30.5151			246.033	309.204	556.152			4.00118	6.18408	7.6891			61.49	50	72.33			-130	1	0	1	0	1	0			-87.0703	-85.1562	-93.6328			1.96464	1.89159	0.87774	3.13507	0.77357	2.14315			-130	-309.615	35.4069
										265.625	519.043	340.149			3.00481	9.26862	5.03253			88.4	56	67.59												-90.3516	-84.3359	-84.8828			1.74006	2.15227	0.6622	1.92115	1.38649	3.02425
										147.644	622.559	167.48			3.0009	12.0231	2.34665			49.2	51.78	71.37												-93.6328	-90.0781	-82.1484
										278.687	332.397	378.845			6.42727	6.50484	5.78655			43.36	51.1	65.47												-99.1016	-91.1719	-91.1719
										105.957	250.305	400.513			1.57346	4.91759	7.38136			67.34	50.9	54.26												-94.4531	-87.0703	-86.7969
										467.041	488.586	397.522			5.28327	9.88841	7.33435			88.4	49.41	54.2												-88.4375	-91.4453	-93.0859
											571.594					7.33754					77.9														-90.625
[truncated: 11 more columns]

## Sheet: Figure 5
Figure 5
Panel D							Panel E				Panel F							Panel G				Panel I							Panel J				Panel K
Ih							Ih density				Normalized Ih tail							V1/2				EPSP5/EPSP1							IP: HCN3, IB: TRIP8b efficiency				IP: HCN4, IB: TRIP8b efficiency
	Holding potential (mV)	mCherry		hM4D(Gi)				mCherry	hM4D(Gi)			Holding potential (mV)	mCherry		hM4D(Gi)				mCherry	hM4D(Gi)			mCherry			hM4D(Gi)				mCherry	hM4D(Gi)			mCherry	hM4D(Gi)
		Mean	SEM	Mean	SEM			8.51237	9.49978				Mean	SEM	Mean	SEM			-96.6406	-92.5391			-	+ZD		-	+ZD			1.14231	1.20897			0.80924	1.19032
	-60	-8.1075	1.87449	-10.0759	2.55564			9.0791	6.29695			-60	0	0	0	0			-92.5391	-92.2656			2.18706	2.96277		1.11177	3.79729			0.9235	1.54112			0.65121	1.82508
	-70	-21.8913	3.99339	-28.422	5.30844			6.32196	5.47587			-70	0.11957	0.01559	0.15252	0.01883			-93.3594	-91.1719			1.693	2.5258		1.20131	3.0556			0.52572	1.49083			0.98791	1.01837
	-80	-56.7627	11.7922	-74.1221	12.6771			5.02623	8.35693			-80	0.28027	0.03336	0.34125	0.0266			-96.3672	-91.9922			1.81846	1.96134		1.33546	2.25825			0.80959	1.03655			0.60658	2.18382
	-90	-110.224	20.6479	-158.651	22.856			3.49029	9.4866			-90	0.45699	0.02368	0.55156	0.02607			-97.7344	-87.0703			1.53219	2.36495		1.54213	3.47928			0.61181	0.94041			0.92817	1.33886
	-100	-172.724	28.3676	-242.223	33.3019			4.98708	12.5208			-100	0.6408	0.01748	0.72433	0.02153			-95.2734	-81.3281			1.7775	1.92978		0.8958	1.90143			1.07486	1.49895			0.85272	1.49945
	-110	-233.566	33.8242	-325.078	42.6227			9.54033	11.9445			-110	0.7966	0.01339	0.85226	0.01819			-93.6328	-90.625			1.91071	2.33613		0.9853	2.35287			1.23884	1.34317			1.08684	0.97247
	-120	-281.158	37.1172	-384.313	45.6898			1.81843	10.5355			-120	0.91602	0.00796	0.92985	0.00991			-90.3516	-86.25			1.23164	1.47353						0.84445	1.63126			1.09113	1.44228
	-130	-331.223	40.2635	-456.273	49.8973			4.98047	7.09172			-130	1	0	1	0			-87.8906	-88.1641										1.82892	1.29372			1.98621	1.41831
								6.22995	8.22202										-87.0703	-82.4219
								5.68391	3.91329										-88.9844	-94.4531
									5.09787											-85.7031

## Sheet: Figure 6
Figure 6
Panel B									Panel C					Panel D					Panel E					Panel F					Panel G									Panel H									Panel I
Ivebradine (intra-VTA)									PR infusion					PR breakpoint					FR2 active lever presses					FR2 infusion					Infusion									Inatke									PR infusion
																				Ivabradine (mg/kg)					Ivabradine (mg/kg)					Does (mg/kg/infusion)	Ivabradine (mg/kg)								Does (mg/kg/infusion)	Ivabradine (mg/kg)								Ivabradine (mg/kg)
	Dose (mg/kg/infusion)	0 ng		25 ng		50 ng				0 ng	25 ng	50 ng			0 ng	25 ng	50 ng			0	3	10			0	3	10				0		3		10					0		3		10				0	3
		Mean	SEM	Mean	SEM	Mean	SEM			14	13	6			57	47	10			118	106	68			57	44	29				Mean	SEM	Mean	SEM	Mean	SEM				Mean	SEM	Mean	SEM	Mean	SEM			14	12
	0	5.25	1.5089	4.125	0.95314	2.75	0.7962			17	15	16			102	69	84			131	111	79			60	41	27			0	7.25	1.0815	3.625	0.90509	1.875	0.95314			0	0	0	0	0	0	0			12	7
	0.03	13.625	4.05294	6.75	2.16918	3	1.4516			18	14	9			123	57	20			138	95	75			62	39	33			0.03	16.625	3.05274	7	2.24404	5.75	1.04796			0.03	0.46528	0.10011	0.19792	0.06526	0.16319	0.03326			14	9
	0.06	23	4.21307	12.125	1.875	6	1.81265			19	12	8			148	38	16			122	62	21			58	27	10			0.06	26.375	1.99944	12.625	1.79222	7	2.17945			0.06	1.47222	0.20784	0.70833	0.12758	0.39583	0.12715			19	11
	0.125	26.875	1.28782	19.125	3.74374	10.875	4.43781			13	17	12			47	102	38			109	109	43			50	50	21			0.125	29.25	3.60926	15.5	2.19578	8.25	2.80147			0.125	3.26389	0.5588	1.73611	0.31488	0.93056	0.32483			15	15
	0.25	20.875	1.97699	17.875	2.8874	14.625	2.90282			18	10	8			127	25	16			137	112	72			64	52	32			0.25	16.625	2.01722	13.5	2.59119	6.25	2.47668			0.25	3.72222	0.62144	3.02778	0.66854	1.41667	0.56519			18	10
	0.5	9.375	0.56497	9	1.32288	9	0.5			16	15	15			84	69	69			138	76	82			64	37	40			0.5	11.625	1.54616	10.75	1.35949	8.375	0.625			0.5	5.22222	0.90182	4.83333	0.80795	3.77778	0.49379			15	12
	1	5.5	1.36277	5	0.62678	4.375	0.26305			17	12	12			102	38	38			114	93	48			54	44	18			1	6	0.84515	5.625	1.38793	3.875	0.61055			1	5.44444	0.92962	5.11111	1.32753	3.55556	0.62608			17	14
[truncated: 4 more columns]

## Sheet: Fig. S7
Fig. S7
Panel A							Panel B				Panel C							Panel D
Ih							Ih (pA)				Normalized Ih tail							V1/2
	Holding Voltage	Vehicle		Cocaine				Vehicle	Cocaine			Holding Voltage	Vehicle		Cocaine				Vehicle	Cocaine
		Mean	SEM	Mean	SEM			570.984	624.39				Mean	SEM	Mean	SEM			-84.8828	-84.6094
	-60	-11.1258	1.65304	-14.4305	2.23027			371.033	394.409			-60	0	0	0	0			-84.6094	-87.6172
	-70	-20.6996	3.70438	-24.9372	4.46143			151.062	133.972			-70	0.11887	0.01695	0.12658	0.04616			-90.3516	-94.7266
	-80	-53.6673	8.17226	-32.026	3.18826			240.845	201.111			-80	0.32278	0.03398	0.25907	0.04539			-93.6328	-90.0781
	-90	-108.119	12.8789	-82.7201	15.5242			287.537	273.315			-90	0.54982	0.0296	0.49741	0.03068			-85.7031	-90.3516
	-100	-176.967	22.8107	-132.588	28.7131			429.687	378.845			-100	0.7466	0.03877	0.75993	0.05905			-91.9922	-94.4531
	-110	-227.783	33.1277	-174.639	40.2298			128.906	88.3789			-110	0.84487	0.02594	0.80542	0.02485			-91.1719	-88.7109
	-120	-273.289	47.5919	-233.372	62.6514							-120	0.92274	0.01679	0.93903	0.02184
	-130	-311.436	59.66	-299.203	69.5553							-130	1	0	1	0

## Sheet: Fig. S11
Fig. S11
Panel C
Dopamine Soma size			Saline	Cocaine
		5	0	0
		15	0	0.000771605
		25	0	0.000771605
		35	0	0.000771605
		45	0.00219	0.00154
		55	0.00328	0.00309
		65	0.00874	0.00386
		75	0.01093	0.01157
		85	0.01858	0.02315
		95	0.03169	0.03704
		105	0.04481	0.06019
		115	0.06448	0.08333
		125	0.10273	0.12191
		135	0.17377	0.16898
		145	0.22404	0.22994
		155	0.28634	0.28858
		165	0.36503	0.34336
		175	0.42732	0.41821
		185	0.47869	0.47068
		195	0.52896	0.52315
		205	0.58142	0.57253
		215	0.63934	0.62269
		225	0.67869	0.6659
		235	0.71475	0.70062
		245	0.75301	0.73148
		255	0.78033	0.76003
		265	0.80874	0.78627
		275	0.82623	0.80864
		285	0.85246	0.83102
		295	0.86995	0.84645
		305	0.88087	0.85957
		315	0.88415	0.87269
		325	0.88962	0.88503
		335	0.90383	0.89275
		345	0.90929	0.90432
		355	0.9224	0.91204
		365	0.92787	0.91975
		375	0.93115	0.92593
		385	0.93333	0.93287
		395	0.93661	0.93596
		405	0.9377	0.93904
		415	0.94098	0.9429
		425	0.94426	0.94522
		435	0.94536	0.9483
		445	0.94645	0.9537
		455	0.94754	0.95679
		465	0.94863	0.96142
		475	0.94973	0.96373
		485	0.95082	0.96373
		495	0.95191	0.96451
		505	0.95519	0.96605
		515	0.95956	0.96759
		525	0.96066	0.96836
		535	0.96175	0.96836
		545	0.96284	0.96914
		555	0.96284	0.96991
		565	0.96393	0.97068
		575	0.96393	0.97068
		585	0.96393	0.97222
		595	0.96503	0.97299
		605	0.96612	0.97377
		615	0.96721	0.97377
		625	0.96831	0.97454
		635	0.9694	0.97454
		645	0.97049	0.97531
		655	0.97049	0.97531
		665	0.97049	0.97531
		675	0.97158	0.97531
		685	0.97268	0.97608
		695	0.97377	0.97608
		705	0.97486	0.97608
		715	0.97486	0.97608
		725	0.97486	0.97608
		735	0.97596	0.97608
		745	0.97596	0.97608
		755	0.97814	0.97608
		765	0.97923	0.97608
		775	0.97923	0.97608
		785	0.97923	0.97608
		795	0.98033	0.97608
		805	0.98142	0.97608
		815	0.98142	0.97608
		825	0.98142	0.97685
		835	0.98142	0.97685
		845	0.98251	0.97685
		855	0.98251	0.97685
		865	0.98251	0.97685
		875	0.98251	0.97685
		885	0.98361	0.97685
		895	0.9847	0.97685
		905	0.9847	0.97685
		915	0.9847	0.97685
		925	0.9847	0.97685
		935	0.9847	0.97685
		945	0.9847	0.97762
		955	0.9847	0.97762
		965	0.98579	0.97762
		975	0.98579	0.97762
		985	0.98689	0.97762
		995	0.98798	0.97762
		1005	0.98798	0.97762
		1015	0.98798	0.97762
		1025	0.98907	0.97762
		1035	0.98907	0.97762
		1045	0.98907	0.97762
		1055	0.98907	0.97762
		1065	0.98907	0.97762
		1075	0.98907	0.97762
		1085	0.99016	0.97762
		1095	0.99016	0.97762
		1105	0.99016	0.97762
		1115	0.99016	0.97762
		1125	0.99016	0.97762
		1135	0.99016	0.97762
		1145	0.99016	0.97762
		1155	0.99016	0.97762
		1165	0.99016	0.97762
		1175	0.99016	0.97762
		1185	0.99016	0.97762
		1195	0.99016	0.97762
		1205	0.99016	0.97762
		1215	0.99016	0.97762
		1225	0.99016	0.97762
		1235	0.99016	0.97762
		1245	0.99016	0.97762
		1255	0.99126	1
		1265	0.99126	1
			0.99126
			0.99126
			0.99126
			0.99126
			0.99235
			0.99235
			0.99235
			0.99344
			0.99344
			0.99344
			0.99344
			0.99344
			0.99344
			0.99344
			0.99344
			0.99344
			0.99344
			0.99344
			0.99344
			0.99454
			0.99454
			0.99454
			0.99454
			0.99454
			0.99454
			0.99454
			0.99454
			0.99454
			0.99454
			0.99454
			0.99454
			0.99454
			0.99454
			0.99454
			0.99454
			0.99454
			0.99454
			0.99563
			0.99563
			0.99563
			0.99563
			0.99563
			0.99563
			0.99563
			0.99563
			0.99563
			0.99672
			0.99672
			0.99672
			0.99672
			0.99672
			0.99672
			0.99672
			0.99672
			0.99672
			0.99672
			0.99672
			0.99672
			0.99672
			0.99672
			0.99672
			0.99672
			0.99672
			0.99672
			0.99672
			0.99672
			0.99672
			0.99672
			0.99672
			0.99672
			0.99672
			0.99781
			0.99781
			0.99781
			0.99781
			0.99781
			0.99781
			0.99781
			0.99781
			0.99781
			0.99781
			0.99781
			0.99781
			0.99781
			0.99781
			0.99781
			0.99781
			0.99781
			0.99781
			0.99781
			0.99781
			0.99781
			0.99781
			0.99781
			0.99781
			0.99781
			0.99781
			0.99781
			0.99781
			0.99781
			0.99781
			0.99781
			0.99781
			0.99781
			0.99781
			0.99781
			0.99781
			0.99781
			0.99781
			0.99781
			0.99781
			0.99781
			0.99781
			0.99781
			0.99781
			0.99781
			0.99781
			0.99781
			0.99781
			0.99781
			0.99781
			0.99781
			0.99781
			0.99781
			0.99781
			0.99781
			0.99781
			0.99781
			0.99781
			0.99781
			0.99781
			0.99781
			0.99781
			0.99781
			0.99781
			0.99781
			0.99781
			0.99781
			0.99781
			0.99781
			0.99781
			0.99781
			0.99781
			0.99781
			0.99781
			0.99781
			0.99781
			0.99781
			0.99781
			0.99781
			0.99781
			0.99781
			0.99781
			0.99781
			0.99781
			0.99781
			0.99781
			0.99781
			0.99891
			0.99891
			0.99891
			0.99891
			0.99891
			0.99891
			0.99891
			0.99891
			0.99891
			0.99891
			0.99891
			0.99891
			0.99891
			0.99891
			0.99891
			0.99891
			0.99891
			1
			1
			1
			1
			1
			1
			0.99818
			0.99818
			0.99818
			0.99818
			0.99818
			0.99818
			0.99818
			0.99818
			0.99818
			0.99818
			0.99818
			0.99818
			0.99818
			0.99818
			0.99818
			0.99818
			0.99818
			0.99818
			0.99818
			0.99818
			0.99818
			0.99818
			0.99818
			0.99818
			0.99818
			0.99818
			0.99818
			0.99818
			0.99818
			0.99818
			0.99818
			0.99818
			0.99818
			0.99818
			0.99818
			0.99818
			0.99818
			0.99818
			0.99818
			0.99818
			0.99818
			0.99818
			0.99818
			0.99818
			0.99818
			0.99818
			0.99818
			0.99818
			0.99818
			0.99909
			0.99909
			0.99909
			0.99909
			0.99909
			0.99909
			0.99909
			0.99909
			0.99909
			0.99909
			0.99909
			0.99909
			0.99909
			0.99909
			0.99909
			0.99909
			0.99909
			0.99909
			0.99909
			0.99909
			0.99909
			0.99909
			0.99909
			0.99909
			0.99909
			0.99909
			0.99909
			0.99909
			0.99909
			0.99909
			0.99909
			0.99909
			0.99909
			0.99909
			0.99909
			0.99909
			0.99909
			0.99909
			0.99909
			0.99909
			0.99909
			0.99909
			0.99909
			0.99909
			0.99909
			0.99909
			0.99909
			0.99909
			0.99909
			0.99909
			0.99909
			0.99909
			0.99909
			0.99909
			0.99909
			0.99909
			0.99909
			0.99909
			0.99909
			0.99909
			0.99909
			0.99909
			0.99909
			0.99909
			0.99909
			0.99909
			0.99909
			0.99909
			0.99909
			0.99909
			0.99909
			0.99909
			0.99909
			0.99909
			0.99909
			0.99909
			0.99909
			0.99909
			0.99909
			0.99909
			0.99909
			0.99909
			0.99909
			0.99909
			0.99909
			0.99909
			0.99909
			0.99909
			0.99909
			0.99909
			0.99909
			0.99909
			0.99909
			0.99909
			0.99909
			0.99909
			0.99909
			0.99909
			0.99909
			0.99909
			0.99909
			0.99909
			0.99909
			0.99909
			0.99909
			0.99909
			0.99909
			0.99909
			0.99909
			0.99909
			0.99909
			0.99909
			0.99909
			0.99909
			0.99909
			0.99909
			0.99909
			0.99909
			0.99909
			0.99909
			0.99909
			0.99909
			0.99909
			0.99909
			0.99909
			0.99909
			0.99909
			0.99909
			0.99909
			0.99909
			0.99909
			0.99909
			0.99909
			0.99909
			0.99909
			0.99909
			0.99909
			0.99909
			0.99909
			0.99909
			0.99909
			0.99909
			0.99909
			0.99909
			0.99909
			0.99909
			0.99909
			0.99909
			0.99909
			0.99909
			0.99909
			0.99909
			0.99909
			0.99909
			0.99909
			0.99909
			0.99909
			0.99909
			0.99909
			0.99909
			0.99909
			0.99909
			0.99909
			0.99909
			0.99909
			0.99909
			0.99909
			0.99909
			0.99909
			0.99909
			0.99909
			0.99909
			0.99909
			0.99909
			0.99909
			0.99909
			0.99909
			0.99909
			0.99909
			0.99909
			0.99909
			0.99909
			0.99909
			0.99909
			0.99909
			0.99909
			0.99909
			0.99909
			0.99909
			0.99909
			0.99909
			0.99909
			0.99909
			0.99909
			0.99909
			0.99909
			0.99909
			0.99909
			0.99909
			0.99909
			0.99909
			0.99909
			0.99909
			0.99909
			0.99909
			0.99909
			0.99909
			0.99909
			0.99909
			0.99909
			0.99909
			0.99909
			0.99909
			0.99909
			0.99909
			0.99909
			0.99909
			0.99909
			0.99909
			0.99909
			0.99909
			0.99909
			0.99909
			0.99909
			0.99909
			0.99909
			0.99909
			0.99909
			0.99909
			0.99909
			0.99909
			0.99909
			0.99909
			0.99909
			0.99909
			0.99909
			0.99909
			0.99909
			0.99909
			0.99909
			0.99909
			0.99909
			0.99909
			0.99909
			0.99909
			0.99909
			0.99909
			0.99909
			0.99909
			0.99909
			0.99909
			0.99909
			0.99909
			0.99909
			0.99909
			0.99909
			0.99909
			0.99909
			0.99909
			0.99909
			0.99909
			0.99909
			0.99909
			0.99909
			0.99909
			0.99909
			0.99909
			0.99909
			0.99909
			0.99909
			0.99909
			0.99909
			0.99909
			0.99909
			0.99909
			0.99909
			0.99909
			0.99909
			0.99909
			0.99909
			0.99909
			0.99909
			0.99909
			0.99909
			0.99909
			0.99909
			0.99909
			0.99909
			0.99909
			0.99909
			0.99909
			0.99909
			0.99909
			0.99909
			0.99909
			0.99909
			0.99909
			0.99909
			0.99909
			0.99909
			0.99909
			0.99909
			0.99909
			0.99909
			0.99909
			0.99909
			0.99909
			0.99909
			0.99909
			0.99909
			0.99909
			0.99909
			0.99909
			0.99909
			0.99909
			0.99909
			0.99909
			0.99909
			0.99909
			0.99909
			0.99909
			0.99909
			0.99909
			0.99909
			0.99909
			0.99909
			0.99909
			0.99909
			0.99909
			0.99909
			0.99909
			0.99909
			0.99909
			1
			1
			1
			1
			1
			1
			1

## Sheet: Fig. S12
Fig. S12
Panel B
AP frequency (Hz)
		Vehicle		ZD7288
		saline	cocaine	saline	cocaine
		1.73333	3.5	1.5362	1.81818
		1.92857	3.52381	0.84286	2.5974
		1.66667	2.25	1.34043	1.8
		2.025	3	1.4	0.78341
		1.87	4.30435	1.55	1.26126
		1.73333	2.81818	0.5	2.36
		1.725	2.75	1.8	2.4
		2.98	2.78571	1.59	2.36667
		1.32	3.4	1.15	1.3
				1.35	1.08

## Sheet: Fig. S13
Fig. S13
cAMP level (pmol/mg protein)
	Yoked saline	SA cocaine	Yoked cocaine
	21.2531	18.0426	19.1497
	17.261	11.5401	16.5412
	27.4376	16.9073	16.3463
	24.2785	17.8899	16.9471
	35.4193	22.4334	18.005
	24.7945	13.8603	13.9598
	20.5395	17.0312	21.262
		18.2659	16.868

[truncated: 4 more sheets: Fig. S15, Fig. S17, Fig. S19, Fig. S20]
